# Supplementary material for: Evaluating quality of obstetric care in low-resource settings: Building on the literature to design tailor-made evaluation instruments - an illustration in Burkina Faso
Source: BMC Health Serv Res. 2010 Jan 20;10:20. doi: 10.1186/1472-6963-10-20 (PMC2837005; doi:10.1186/1472-6963-10-20)
Supplement: Additional file 2 — Analysis grid of instruments to evaluate the quality of obstetric care in low- and middle-income countries. A grid recording the respective content and evaluation strategy of 37 instruments. [file 1472-6963-10-20-S2.XLS]

## Sheet: Grid
Instrument				Room-by-room walk-through (Gill et al., 2005)	The walk-through with staff (EngenderHealth & AMDD, 2003a)	"Access to services and continuity of care" assmt. form (EngenderHealth & AMDD, 2003b)	"Competent care" assessment form (EngenderHealth & AMDD, 2003b)	"Information & informed choice" assessment form (EngenderHealth & AMDD, 2003b)	"Privacy, confidentiality, dignity..." assessment form (EngenderHealth & AMDD, 2003b)	"Facilitative supervision & management" assmt. form (EngenderHealth & AMDD, 2003b)	"Information, training & development" assmt. form (EngenderHealth & AMDD, 2003b)	"Supplies, equipment & infrastructure" assmt. form (EngenderHealth & AMDD, 2003b)	Registers & records review forms (EngenderHealth & AMDD, 2003b)	Performance standards for EOC - Infection prevention (Jhpiego, USAID & Afghan MoH, 2005a)	Performance standards for EOC - Human, physical & material resources (Jhpiego, USAID & Afghan MoH, 2005b)	Performance standards for EOC - Support services (Jhpiego, USAID & Afghan MoH, 2005b)	Performance standards for EOC - Mngmt. systems (Jhpiego, USAID & Afghan MoH, 2005b)	Performance standards for EOC - Info., educ. & communic. (Jhpiego, USAID & Afghan MoH, 2005b)	Skilled attendance index (Hussein et al., 2004)	Health worker incentive survey (IMMPACT, 2007)	Perceptions of quality of care - Interview guide for users and non-users of maternity services (IMMPACT, 2007)	Perceptions of quality of care - Provider interview guide (IMMPACT, 2007)	Perceptions of quality of care - Manager's interview guide (IMMPACT, 2007)	Health facility staff interview guide (Maine et al., 1997)	Supervision checklist for hospital or health center (Maine et al., 1997)	Performance standards for EOC - Care during normal labor, delivery & selected complications (Jhpiego, USAID & Afghan MoH, 2005b)	Performance standards for EOC - Management of complications during pregnancy (Jhpiego, USAID & Afghan MoH, 2005b)	Health facility questionnaire for case studies of women with obstetric complications (Maine et al., 1997)	Patient/Family Interview Guide for Case Studies of Women with Complications (Maine et al., 1997)	TRACE Maternal death assessment form (IMMPACT, 2007)	Facility-based maternal death review - Medical record extraction form (WHO, 2004)	Facility-based maternal death review - Facility staff interview record (WHO, 2004)	Case review form (EngenderHealth & AMDD, 2003b)	EmOC client/family interview form (Engender Health & AMDD, 2003b)	Audits de décès maternels- Entrevue famille (Univ. of Montréal, DRS Kayes-Mali 2006)	Audits de décès maternels- Entrevue centre de santé communautaire (Univ. of Montréal, DRS Kayes-Mali 2006)	Audits de décès maternels- Entrevue centre santé de référence (Univ. of Montréal, DRS Kayes-Mali 2006)	Guidelines for conducting a near-miss case review (WHO, 2004)	Clinical audit - Case extraction form (WHO, 2004)	Client flow analysis - Client data form (EngenderHealth & AMDD, 2003b)
Unit of observation				Facility	Facility	Facility	Facility	Facility	Facility	Facility	Facility	Facility	Facility	Facility	Facility	Facility	Facility	Facility	Facility	Facility	Facility	Facility	Facility	Facility	Facility	Case	Case	Case	Case	Case	Case	Case	Case	Case	Case	Case	Case	Case	Case	Case
Source(s) of information				"Dynamic" observation	Observation, staff, registers	Staff, observation	Staff, observation	Staff, observation	Staff, observation	Staff, observation	Staff, observation	Observation	Registers & records	Observation	Observation	Observation	Observation & registers	Observation	Records & registers	Staff	Users & non-users	Staff	Staff	Staff	Observation	Observation, record, simulation	Observation, record, simulation	Staff, record, parturient, family	Parturient or family	Record and /or staff	Record	Staff	Record	Parturient or family	Family	Staff	Staff	Staff, record	Record	Observation
Type of data				Quantitative	Quantitative	Quantitative	Quantitative	Quantitative	Quantitative	Quantitative	Quantitative	Quantitative	Quantitative	Quantitative	Quantitative	Quantitative	Quantitative	Quantitative	Quantitative	Quantitative	Qualitative	Qualitative	Qualitative	Qualitative	Combined	Quantitative	Quantitative	Quantitative	Qualitative	Qualitative	Qualitative	Qualitative	Qualitative	Combined	Combined	Combined	Combined	Combined	Combined	Combined
STRUCTURE	Human resources	Availability		X	X	X	X				X	X			X	X	X		X	X				X	X				X	X					X	X	X	X
		Qualification			X						X				X				X	X	X			X	X			X		X	X	X	X		X	X	X	X	X
		Motivation																		X		X	X
	Material resources	Drugs / consumables		X	X	X						X			X	X				X			X	X	X	X			X			X		X				X
		Equipment		X	X	X						X			X	X							X		X	X			X			X						X
		Blood for transfusions		X		X				X						X																X					X
		Infra structure	Buildings	X	X	X			X			X		X	X	X					X
			Support services	X	X		X					X		X
		Means of communic. & transport (evacuations)			X	X				X													X	X				X		X
	Organizational resources	Human resources management			X					X					X		X			X		X		X														X
		Registers & medical records		X	X	X	X		X	X			X		X	X	X		X							X	X			X	X					X	X	X	X
		Obstetric care protocols			X		X			X	X						X						X															X
		Supervision								X												X	X									X						X
		Continuing education									X											X
		Quality assurance mechanisms								X							X	X					X
		Supply logistics			X	X				X		X				X
		Repair / maintenance			X				X	X		X		X
		Financial arrangements				X														X	X	X	X						X	X								X
		Links with community																X				X	X
PROCESS	Single interaction	Technical perfor- mance	Appropriate interventions		X		X												X							X	X	X		X	X	X	X		X	X	X	X	X
			Competent execution		X		X																			X (if observation)	X (if observation)											X
		Non-technical perfor- mance	Interpersonal relationship		X			X	X												X					X	X		X	X				X				X
			Amenities		X				X												X					X	X							X
	Episode of care	Continuity			X	X	X												X		X					X	X	X		X	X	X				X	X	X	X	X
		Comprehensiveness					X												X							X	X	X		X	X	X	X			X	X	X	X
		Timeliness			X	X	X												X		X			X		X	X	X	X	X	X	X		X	X	X	X	X	X	X
OUTCOME	Mother	Mortality																	X									X		X	X	X	X		X	X	X		X
		Morbidity					X												X														X					X
		Abusive expenses																											X
		Satisfaction with care																			X								X					X
	New born	Mortality																	X									X					X		X	X	X		X
		Morbidity																	X														X		X	X	X
